# Supplementary material for: Elemental Profiling for the Detection of Food Mixtures: A Proof of Principle Study on the Detection of Mixed Walnut Origins Using Measured and Calculated Data
Source: Molecules. 2024 Jul 17;29(14):3350. doi: 10.3390/molecules29143350 (PMC11279845; doi:10.3390/molecules29143350)
Supplement: Supplementary file 1 [file molecules-29-03350-s001.zip]

Archive with 1 entries (1 files):
- molecules-3113704-supplementary.pdf
